# Supplementary material for: Characterization of two exoU+/exoS+ carbapenem-non-susceptible Pseudomonas aeruginosa co-colonizing the lung of a bacterial pneumonia patient
Source: BMC Microbiol. 2026 May 18;26:615. doi: 10.1186/s12866-026-05172-8 (PMC13352818; doi:10.1186/s12866-026-05172-8)
Supplement: Supplementary file 1 — Supplementary Material 1. [file 12866_2026_5172_MOESM1_ESM.xls]

## Sheet: SCPA07
Feb_15-3971303292
VFclass	Virulence factors	Related genes	SCPA07(Prediction)	P.aeruginosa PAO1	P.aeruginosa UCBPP-PA14	P.aeruginosa PA7
			draft (draft)	chromosome (NC_002516)	chromosome (NC_008463)	chromosome (NC_009656)
Adherence	Flagella	flaG	orf00490	PA1093	PA14_50280	PSPA7_4278
		fleN	orf00876	PA1454	PA14_45640	PSPA7_3873
		fleQ	orf00495	PA1097	PA14_50220	PSPA7_4274
		fleR	orf00497	PA1099	PA14_50180	PSPA7_4272
		fleS	orf00496	PA1098	PA14_50200	PSPA7_4273
		flgA	orf04787	PA3350	PA14_20740	PSPA7_1780
		flgB	orf00468	PA1077	PA14_50480	PSPA7_4300
		flgC	orf00470	PA1078	PA14_50470	PSPA7_4299
		flgD	orf00471	PA1079	PA14_50460	PSPA7_4298
		flgE	orf00472	PA1080	PA14_50450	PSPA7_4297
		flgF	orf00473	PA1081	PA14_50440	PSPA7_4296
		flgG	orf00474	PA1082	PA14_50430	PSPA7_4295
		flgH	orf00475	PA1083	PA14_50420	PSPA7_4294
		flgI	orf00476	PA1084	PA14_50410	PSPA7_4293
		flgJ	orf00477	PA1085	PA14_50380	PSPA7_4292
		flgK	orf00478	PA1086	PA14_50360	PSPA7_4291
		flgL	orf00479	PA1087	PA14_50340	PSPA7_4290
		flgM	orf04786	PA3351	PA14_20730	PSPA7_1779
		flgN	orf04785	PA3352	PA14_20720	PSPA7_1778
		flhA	orf00874	PA1452	PA14_45680	PSPA7_3875
		flhB	orf00871	PA1449	PA14_45720	PSPA7_3878
		flhF	orf00875	PA1453	PA14_45660	PSPA7_3874
		fliA	orf00877	PA1455	PA14_45630	PSPA7_3872
		fliC	orf00489	PA1092	PA14_50290	PSPA7_4279
		fliD	orf00491	PA1094	PA14_50270	PSPA7_4277
		fliE	orf00498	PA1100	PA14_50160	PSPA7_4271
		fliF	orf00499	PA1101	PA14_50140	PSPA7_4270
		fliG	orf00500	PA1102	PA14_50130	PSPA7_4269
		fliH	orf00501	PA1103	PA14_50110	PSPA7_4268
		fliI	orf00502	PA1104	PA14_50100	PSPA7_4267
		fliJ	orf00503	PA1105	PA14_50080	PSPA7_4266
		fliK	orf00862	PA1441	PA14_45830	PSPA7_3888
		fliL	orf00864	PA1442	PA14_45810	PSPA7_3885
		fliM	orf00865	PA1443	PA14_45800	PSPA7_3884
		fliN	orf00866	PA1444	PA14_45790	PSPA7_3883
		fliO	orf00867	PA1445	PA14_45780	PSPA7_3882
		fliP	orf00868	PA1446	PA14_45770	PSPA7_3881
		fliQ	orf00869	PA1447	PA14_45760	PSPA7_3880
		fliR	orf00870	PA1448	PA14_45740	PSPA7_3879
		fliS	orf00493	PA1095	PA14_50250	PSPA7_4276*
		fliT	orf00494	PA1096	PA14_50240	PSPA7_4275
		motA	orf02391	PA4954	PA14_65450	PSPA7_5683
		motB	orf02390	PA4953	PA14_65430	PSPA7_5682
		motC	orf00883	PA1460	PA14_45560	PSPA7_3866
		motD	orf00884	PA1461	PA14_45540	PSPA7_3865
		motY	orf03996	PA3526	PA14_18720	PSPA7_1621
	LPS O-antigen (P. aeruginosa)	--	orf02081	PA3141; PA3142; PA3143; PA3144; PA3145; PA3146; PA3147; PA3148; PA3149; PA3150; PA3151; PA3152; PA3153; PA3154; PA3155; PA3156; PA3157; PA3158; PA3159; PA3160	PA14_23360; PA14_23370; PA14_23380; PA14_23390; PA14_23400; PA14_23410; PA14_23420; PA14_23430; PA14_23440; PA14_23450; PA14_23460; PA14_23470	PSPA7_1969; PSPA7_1970; PSPA7_1971; PSPA7_1972; PSPA7_1973; PSPA7_1974; PSPA7_1975; PSPA7_1976; PSPA7_1977; PSPA7_1978; PSPA7_1979; PSPA7_1980; PSPA7_1981; PSPA7_1982; PSPA7_1983; PSPA7_1984; PSPA7_1985; PSPA7_1986
	Type IV pili biosynthesis	fimT	-	PA4549	-	PSPA7_5189
		fimU	orf04119	PA4550	PA14_60280	PSPA7_5190
		fimV	orf02055	PA3115	PA14_23830	PSPA7_2018
		pilA	orf04145	PA4525	PA14_58730	PSPA7_5161
		pilB	orf04144	PA4526	PA14_58750	PSPA7_5162
		pilC	orf04143	PA4527	PA14_58760	PSPA7_5163
		pilD	orf04142	PA4528	PA14_58770	PSPA7_5164
		pilE	orf04114	PA4556	PA14_60320	PSPA7_5196
		pilF	orf03698	PA3805	PA14_14850	PSPA7_1309
		pilM	orf02490	PA5044	PA14_66660	PSPA7_5781
		pilN	orf02489	PA5043	PA14_66650	PSPA7_5780
		pilO	orf02488	PA5042	PA14_66640	PSPA7_5779
		pilP	orf02487	PA5041	PA14_66630	PSPA7_5778
		pilQ	orf02486	PA5040	PA14_66620	PSPA7_5777
		pilR	orf04122	PA4547	PA14_60260	PSPA7_5187
		pilS	orf04123	PA4546	PA14_60250	PSPA7_5186
		pilT	orf03090	PA0395	PA14_05180	PSPA7_0495
		pilU	orf03089	PA0396	PA14_05190	PSPA7_0496
		pilV	orf04120	PA4551	-	PSPA7_5191
		pilW	orf04118	PA4552	PA14_60290	PSPA7_5192
		pilX	orf04117	PA4553	PA14_60300	PSPA7_5193
		pilY1	orf04116	PA4554	PA14_60310	PSPA7_5194
		pilY2	orf04115	PA4555	-	PSPA7_5195
		pilZ	orf01896	PA2960	PA14_25770	PSPA7_2201
	Type IV pili twitching motility related proteins	chpA	orf03072	PA0413	PA14_05390	PSPA7_0513
		chpB	orf03071	PA0414	PA14_05400	PSPA7_0514
		chpC	orf03070	PA0415	PA14_05410	PSPA7_0515
		chpD	orf03069	PA0416	PA14_05420	PSPA7_0516
		chpE	orf03068	PA0417	PA14_05430	PSPA7_0517
		pilG	orf03077	PA0408	PA14_05320	PSPA7_0508
		pilH	orf03076	PA0409	PA14_05330	PSPA7_0509
		pilI	orf03075	PA0410	PA14_05340	PSPA7_0510
		pilJ	orf03074	PA0411	PA14_05360	PSPA7_0511
		pilK	orf03073	PA0412	PA14_05380	PSPA7_0512
Antimicrobial activity	Phenazines biosynthesis	phzA1	orf05643	PA4210	PA14_09480	PSPA7_0888
		phzA2	orf01355	PA1899	PA14_39970	PSPA7_3385
		phzB1	orf05642	PA4211	PA14_09470	PSPA7_0888
		phzB2	orf01356	PA1900	PA14_39960	PSPA7_3384
		phzC1	orf05996	PA4212	PA14_09460	PSPA7_0887
		phzC2	-	PA1901	PA14_39945	PSPA7_3383
		phzD1	orf05992	PA4213	PA14_09450	PSPA7_0886
		phzD2	-	PA1902	PA14_39925	PSPA7_3382
		phzE1	orf05993	PA4214	PA14_09440	PSPA7_0885
		phzE2	-	PA1903	PA14_39910	PSPA7_3381
		phzF1	orf05183	PA4215	PA14_09420	PSPA7_0884
		phzF2	-	PA1904	PA14_39890	PSPA7_3380
		phzG1	orf05925	PA4216	PA14_09410	PSPA7_0883
		phzG2	orf05182	PA1905	PA14_39880	PSPA7_3379
		phzH	orf03453	PA0051	PA14_00640	-
		phzM	orf05644	PA4209	PA14_09490	PSPA7_0889
		phzS	orf05924	PA4217	PA14_09400	PSPA7_0881
Antiphagocytosis	Alginate biosynthesis	alg44	orf03980	PA3542	PA14_18550	PSPA7_1603
		alg8	orf03981	PA3541	PA14_18565	PSPA7_1604
		algA	orf03970	PA3551	PA14_18380	PSPA7_1594
		algC	orf02775	PA5322	PA14_70270	PSPA7_6098
		algD	orf03982	PA3540	PA14_18580	PSPA7_1605
		algE	orf03978	PA3544	PA14_18510	PSPA7_1601
		algF	orf03971	PA3550	PA14_18410	PSPA7_1595
		algG	orf03977	PA3545	PA14_18500	PSPA7_1600
		algI	orf03973	PA3548	PA14_18450	PSPA7_1597
		algJ	orf03972	PA3549	PA14_18430	PSPA7_1596
		algK	orf03979	PA3543	PA14_18520	PSPA7_1602
		algL	orf03974	PA3547	PA14_18470	PSPA7_1598
		algX	orf03976	PA3546	PA14_18480	PSPA7_1599
	Alginate regulation	algP/algR3	-	PA5253	PA14_69370	PSPA7_5998
		algQ	orf02707	PA5255	PA14_69390	PSPA7_6001
		algR	orf02713	PA5261	PA14_69470	PSPA7_6007
		algU	orf00132	PA0762	PA14_54430	PSPA7_4757
		algW	orf04227	PA4446	PA14_57760	PSPA7_5018
		algZ	orf02714	PA5262	PA14_69480	PSPA7_6008
		mucA	orf00133	PA0763	PA14_54420	PSPA7_4756
		mucB	orf00134	PA0764	PA14_54410	PSPA7_4755
		mucC	orf00135	PA0765	PA14_54400	PSPA7_4754
		mucD	orf00136	PA0766	PA14_54390	PSPA7_4753
		mucE	orf05410	PA4033	PA14_11670	PSPA7_1072
		mucP	orf03865	PA3649	PA14_17140	PSPA7_1490
Biosurfactant	Rhamnolipid biosynthesis	rhlA	orf04645	PA3479	PA14_19100	PSPA7_1647
		rhlB	orf04646	PA3478	PA14_19110	PSPA7_1648
		rhlC	orf00534	PA1130	PA14_49760	-
Enzyme	Hemolytic phospholipase C	plcH	orf00220	PA0844	PA14_53360	PSPA7_4676
	Non-hemolytic phospholipase C	plcN	orf04819	PA3319	PA14_21110	PSPA7_1801
	Phospholipase C	plcB	orf05036	PA0026	PA14_00300	PSPA7_0027
	Phospholipase D	pldA	orf04036	PA3487	PA14_18970	-
Iron uptake	Pyochelin receptor	fptA	orf05920	PA4221	PA14_09340	PSPA7_0879
	Pyochelin	pchA	orf05909	PA4231	PA14_09210	PSPA7_0869
		pchB	orf05910	PA4230	PA14_09220	PSPA7_0870
		pchC	orf05911	PA4229	PA14_09230	PSPA7_0871
		pchD	orf05912	PA4228	PA14_09240	PSPA7_0872
		pchE	orf05914	PA4226	PA14_09270	PSPA7_0874
		pchF	orf05915	PA4225	PA14_09280	PSPA7_0875
		pchG	orf05916	PA4224	PA14_09290	PSPA7_0876
		pchH	orf05917	PA4223	PA14_09300	PSPA7_0877
		pchI	orf05918; orf05919	PA4222	PA14_09320	PSPA7_0878
		pchR	orf05913	PA4227	PA14_09260	PSPA7_0873
	Pyoverdine receptors	fpvA	orf05295	PA2398	PA14_33680	PSPA7_2861
	Pyoverdine	pvdA	orf05283	PA2386	PA14_33810	PSPA7_2874
		pvdD	orf05296	PA2399	PA14_33650	-
		pvdE	orf05294	PA2397	PA14_33690	PSPA7_2862
		pvdF	orf05293	PA2396	PA14_33700	PSPA7_2863
		pvdG	orf05807	PA2425	PA14_33270	PSPA7_2828
		pvdH	orf05794	PA2413	PA14_33500	PSPA7_2846
		pvdI	orf05985	PA2402	PA14_33610	PSPA7_2859
		pvdJ	-	PA2400	PA14_33630	PSPA7_2860
		pvdL	orf05806	PA2424	PA14_33280	PSPA7_2829
		pvdM	orf05290	PA2393	PA14_33730	PSPA7_2866
		pvdN	orf05291	PA2394	PA14_33720	PSPA7_2865
		pvdO	orf05292	PA2395	PA14_33710	PSPA7_2864
		pvdP	orf05289	PA2392	PA14_33740	PSPA7_2868
		pvdQ	orf05282	PA2385	PA14_33820	PSPA7_2876
		pvdS	orf05808	PA2426	PA14_33260	PSPA7_2827
		pvdY	orf05809	PA2427	PA14_33250	PSPA7_2826
Protease	Alkaline protease	aprA	orf00658	PA1249	PA14_48060	PSPA7_4143
	Elastase	lasA	orf01326	PA1871	PA14_40290	PSPA7_3417
		lasB	orf03790	PA3724	PA14_16250	PSPA7_1397
	Protease IV	prpL	orf05674	PA4175	PA14_09900	PSPA7_0919
Quorum sensing	Acylhomoserine lactone synthase	hdtS	orf05016	PA0005	PA14_00060	PSPA7_0005
	N-(3-oxo-dodecanoyl)-L-homoserine lactone QS system	lasI	orf00853	PA1432	PA14_45940	PSPA7_3897
		lasR	orf00851	PA1430	PA14_45960	PSPA7_3898
	N-(butanoyl)-L-homoserine lactone QS system	rhlI	orf04648	PA3476	PA14_19130	PSPA7_1650
		rhlR	orf04647	PA3477	PA14_19120	PSPA7_1649
Regulation	GacS/GacA two-component system	gacA	orf01469	PA2586	PA14_30650	PSPA7_2613
		gacS	orf00309	PA0928	PA14_52260	PSPA7_4582
Secretion system	Hcp secretion island-1 encoded type VI secretion system (H-T6SS)	--	orf03434	PA0071	PA14_00830	PSPA7_0142
		--	orf03433	PA0072	PA14_00850	PSPA7_0143
		--	orf03432	PA0073	PA14_00860	PSPA7_0144
		--	orf03429	PA0076	PA14_00900	PSPA7_0147
		--	orf03427	PA0078	PA14_00925	PSPA7_0149
		--	orf03426	PA0079	PA14_00940	PSPA7_0150
		--	orf03425	PA0080	PA14_00960	PSPA7_0151
		--	orf03422	PA0082	PA14_00990	PSPA7_0154
		--	orf03421	PA0083	PA14_01010	PSPA7_0155
		--	orf03420	PA0084	PA14_01020	PSPA7_0156
		--	orf03418	PA0086	PA14_01040	PSPA7_0158
		--	orf03417	PA0087	PA14_01060	PSPA7_0159
		--	orf03416	PA0088	PA14_01070	PSPA7_0160
		--	orf03415	PA0089	PA14_01080	PSPA7_0161
		clpV1	orf03414	PA0090	PA14_01100	PSPA7_0162
		fha1	orf03424	PA0081	PA14_00980	PSPA7_0152
		hcp1	orf03419	PA0085	PA14_01030	PSPA7_0157
		icmF1	orf03428	PA0077	PA14_00910	PSPA7_0148
		ppkA	orf03431	PA0074	PA14_00875	PSPA7_0145
		pppA	orf03430	PA0075	PA14_00890	PSPA7_0146
		vgrG1	orf01584; orf03408; orf03413	PA0091	PA14_01110	PSPA7_0163
	P. aeruginosa TTSS translocated effectors	exoS	orf03661	PA3841	-	-
		exoT	orf03461	PA0044	PA14_00560	-
		exoU	orf00375	-	PA14_51530	-
		exoY	orf04424	PA2191	PA14_36345	-
	P. aeruginosa TTSS	exsA	orf01149	PA1713	PA14_42390	-
		exsB	orf01147	PA1712	PA14_42400	-
		exsC	orf01145	PA1710	PA14_42430	-
		exsD	orf01150	PA1714	PA14_42380	-
		exsE	orf01146	PA1711	PA14_42410	-
		pcr1	orf01134	PA1699	PA14_42540	-
		pcr2	orf01135	PA1700	PA14_42530	-
		pcr3	orf01136	PA1701	PA14_42520	-
		pcr4	orf01137	PA1702	PA14_42510	-
		pcrD	orf01138	PA1703	PA14_42500	-
		pcrG	orf01140	PA1705	PA14_42480	-
		pcrH	orf01142	PA1707	PA14_42460	-
		pcrR	orf01139	PA1704	PA14_42490	-
		pcrV	orf01141	PA1706	PA14_42470	-
		popB	orf01143	PA1708	PA14_42450	-
		popD	orf01144	PA1709	PA14_42440	-
		popN	orf01133	PA1698	PA14_42550	-
		pscB	orf01151	PA1715	PA14_42360	-
		pscC	orf01153	PA1716	PA14_42350	-
		pscD	orf01154	PA1717	PA14_42340	-
		pscE	-	PA1718	PA14_42320	-
		pscF	orf01155	PA1719	PA14_42310	-
		pscG	orf01156	PA1720	PA14_42300	-
		pscH	orf01157	PA1721	PA14_42290	-
		pscI	orf01158	PA1722	PA14_42280	-
		pscJ	orf01159	PA1723	PA14_42270	-
		pscK	orf01160	PA1724	PA14_42260	-
		pscL	orf01161	PA1725	PA14_42250	-
		pscN	orf01132	PA1697	PA14_42570	-
		pscO	orf01131	PA1696	PA14_42580	-
		pscP	orf01130	PA1695	PA14_42600	-
		pscQ	orf01128	PA1694	PA14_42610	-
		pscR	orf01129	PA1693	PA14_42620	-
		pscS	orf01127	PA1692	PA14_42630	-
		pscT	orf01126	PA1691	PA14_42640	-
		pscU	orf01125	PA1690	PA14_42660	-
Toxin	Exotoxin A (ETA)	toxA	orf00554	PA1148	PA14_49560	-
	Hydrogen cyanide production	hcnA	orf04423	PA2193	PA14_36330	PSPA7_3103
		hcnB	orf04422	PA2194	PA14_36320	PSPA7_3102
		hcnC	orf04421	PA2195	PA14_36310	PSPA7_3101
	Table saved from VFDB (http://www.mgc.ac.cn/VFs/) [Sun Feb 16 18:59:50 2025]

## Sheet: SCPA08
Feb_15-1778781696
VFclass	Virulence factors	Related genes	SCPA08(Prediction)	P.aeruginosa PA7	P.aeruginosa PAO1	P.aeruginosa UCBPP-PA14	P.mendocina ymp
			draft (draft)	chromosome (NC_009656)	chromosome (NC_002516)	chromosome (NC_008463)	chromosome (NC_009439)
Adherence	Flagella	flaG	orf00868	PSPA7_4278	PA1093	PA14_50280	Pmen_2834
		fleN	orf00482	PSPA7_3873	PA1454	PA14_45640	Pmen_2806
		fleQ	orf00863	PSPA7_4274	PA1097	PA14_50220	Pmen_2829
		fleR	orf00861	PSPA7_4272	PA1099	PA14_50180	Pmen_2827
		fleS	orf00862	PSPA7_4273	PA1098	PA14_50200	Pmen_2828
		flgA	orf04663	PSPA7_1780	PA3350	PA14_20740	Pmen_2853
		flgB	orf00889	PSPA7_4300	PA1077	PA14_50480	Pmen_2850
		flgC	orf00888	PSPA7_4299	PA1078	PA14_50470	Pmen_2849
		flgD	orf00887	PSPA7_4298	PA1079	PA14_50460	Pmen_2848
		flgE	orf00886	PSPA7_4297	PA1080	PA14_50450	Pmen_2847
		flgF	orf00885	PSPA7_4296	PA1081	PA14_50440	Pmen_2846
		flgG	orf00884	PSPA7_4295	PA1082	PA14_50430	Pmen_2845
		flgH	orf00883	PSPA7_4294	PA1083	PA14_50420	Pmen_2844
		flgI	orf00882	PSPA7_4293	PA1084	PA14_50410	Pmen_2843
		flgJ	orf00881	PSPA7_4292	PA1085	PA14_50380	Pmen_2842
		flgK	orf00880	PSPA7_4291	PA1086	PA14_50360	Pmen_2841
		flgL	orf00879	PSPA7_4290	PA1087	PA14_50340	Pmen_2840
		flgM	orf04662	PSPA7_1779	PA3351	PA14_20730	Pmen_2854
		flgN	orf04661	PSPA7_1778	PA3352	PA14_20720	Pmen_2855
		flhA	orf00484	PSPA7_3875	PA1452	PA14_45680	Pmen_2808
		flhB	orf00487	PSPA7_3878	PA1449	PA14_45720	Pmen_2809
		flhF	orf00483	PSPA7_3874	PA1453	PA14_45660	Pmen_2807
		fliA	orf00481	PSPA7_3872	PA1455	PA14_45630	Pmen_2805
		fliC	orf00869	PSPA7_4279	PA1092	PA14_50290	Pmen_2835
		fliD	orf00867	PSPA7_4277	PA1094	PA14_50270	Pmen_2833
		fliE	orf00860	PSPA7_4271	PA1100	PA14_50160	Pmen_2826
		fliF	orf00859	PSPA7_4270	PA1101	PA14_50140	Pmen_2825
		fliG	orf00858	PSPA7_4269	PA1102	PA14_50130	Pmen_2824
		fliH	orf00857	PSPA7_4268	PA1103	PA14_50110	Pmen_2823
		fliI	orf00856	PSPA7_4267	PA1104	PA14_50100	Pmen_2822
		fliJ	orf00855	PSPA7_4266	PA1105	PA14_50080	Pmen_2821
		fliK	orf00495	PSPA7_3888	PA1441	PA14_45830	Pmen_2817
		fliL	orf00494	PSPA7_3885	PA1442	PA14_45810	Pmen_2816
		fliM	orf00493	PSPA7_3884	PA1443	PA14_45800	Pmen_2815
		fliN	orf00492	PSPA7_3883	PA1444	PA14_45790	Pmen_2814
		fliO	orf00491	PSPA7_3882	PA1445	PA14_45780	Pmen_2813
		fliP	orf00490	PSPA7_3881	PA1446	PA14_45770	Pmen_2812
		fliQ	orf00489	PSPA7_3880	PA1447	PA14_45760	Pmen_2811
		fliR	orf00488	PSPA7_3879	PA1448	PA14_45740	Pmen_2810
		fliS	orf00865	PSPA7_4276*	PA1095	PA14_50250	Pmen_2831
		fliT	orf00864	PSPA7_4275	PA1096	PA14_50240	Pmen_2830
		motA	orf02392	PSPA7_5683	PA4954	PA14_65450	Pmen_0624
		motB	orf02391	PSPA7_5682	PA4953	PA14_65430	Pmen_0625
		motC	orf00475	PSPA7_3866	PA1460	PA14_45560	Pmen_2800
		motD	orf00474	PSPA7_3865	PA1461	PA14_45540	Pmen_2799
		motY	orf03998	PSPA7_1621	PA3526	PA14_18720	Pmen_1393
	LPS O-antigen (P. aeruginosa)	--	orf02081	PSPA7_1969; PSPA7_1970; PSPA7_1971; PSPA7_1972; PSPA7_1973; PSPA7_1974; PSPA7_1975; PSPA7_1976; PSPA7_1977; PSPA7_1978; PSPA7_1979; PSPA7_1980; PSPA7_1981; PSPA7_1982; PSPA7_1983; PSPA7_1984; PSPA7_1985; PSPA7_1986	PA3141; PA3142; PA3143; PA3144; PA3145; PA3146; PA3147; PA3148; PA3149; PA3150; PA3151; PA3152; PA3153; PA3154; PA3155; PA3156; PA3157; PA3158; PA3159; PA3160	PA14_23360; PA14_23370; PA14_23380; PA14_23390; PA14_23400; PA14_23410; PA14_23420; PA14_23430; PA14_23440; PA14_23450; PA14_23460; PA14_23470	-
	Type IV pili biosynthesis	fimT	-	PSPA7_5189	PA4549	-	Pmen_0963
		fimU	orf04361	PSPA7_5190	PA4550	PA14_60280	Pmen_0962
		fimV	orf02055	PSPA7_2018	PA3115	PA14_23830	Pmen_2718
		pilA	orf04387	PSPA7_5161	PA4525	PA14_58730	Pmen_0777
		pilB	orf04386	PSPA7_5162	PA4526	PA14_58750	Pmen_0775
		pilC	orf04385	PSPA7_5163	PA4527	PA14_58760	Pmen_0774
		pilD	orf04384	PSPA7_5164	PA4528	PA14_58770	Pmen_0773
		pilE	orf04356	PSPA7_5196	PA4556	PA14_60320	Pmen_0957
		pilF	orf03700	PSPA7_1309	PA3805	PA14_14850	Pmen_3502
		pilM	orf02491	PSPA7_5781	PA5044	PA14_66660	Pmen_0542
		pilN	orf02490	PSPA7_5780	PA5043	PA14_66650	Pmen_0543
		pilO	orf02489	PSPA7_5779	PA5042	PA14_66640	Pmen_0544
		pilP	orf02488	PSPA7_5778	PA5041	PA14_66630	Pmen_0545
		pilQ	orf02487	PSPA7_5777	PA5040	PA14_66620	Pmen_0546
		pilR	orf04364	PSPA7_5187	PA4547	PA14_60260	Pmen_0965
		pilS	orf04365	PSPA7_5186	PA4546	PA14_60250	Pmen_0966
		pilT	orf03092	PSPA7_0495	PA0395	PA14_05180	Pmen_4149
		pilU	orf03091	PSPA7_0496	PA0396	PA14_05190	Pmen_4148
		pilV	orf04362	PSPA7_5191	PA4551	-	Pmen_0961
		pilW	orf04360	PSPA7_5192	PA4552	PA14_60290	Pmen_0960
		pilX	orf04359	PSPA7_5193	PA4553	PA14_60300	Pmen_0959
		pilY1	orf04358	PSPA7_5194	PA4554	PA14_60310	Pmen_0958
		pilY2	orf04357	PSPA7_5195	PA4555	-	-
		pilZ	orf01896	PSPA7_2201	PA2960	PA14_25770	Pmen_1635
	Type IV pili twitching motility related proteins	chpA	orf03074	PSPA7_0513	PA0413	PA14_05390	Pmen_0408
		chpB	orf03073	PSPA7_0514	PA0414	PA14_05400	Pmen_0409
		chpC	orf03072	PSPA7_0515	PA0415	PA14_05410	Pmen_0410
		chpD	orf03071	PSPA7_0516	PA0416	PA14_05420	-
		chpE	orf03070	PSPA7_0517	PA0417	PA14_05430	Pmen_0661
		pilG	orf03079	PSPA7_0508	PA0408	PA14_05320	Pmen_0403
		pilH	orf03078	PSPA7_0509	PA0409	PA14_05330	Pmen_0404
		pilI	orf03077	PSPA7_0510	PA0410	PA14_05340	Pmen_0405
		pilJ	orf03076	PSPA7_0511	PA0411	PA14_05360	Pmen_0406
		pilK	orf03075	PSPA7_0512	PA0412	PA14_05380	Pmen_0407
Antimicrobial activity	Phenazines biosynthesis	phzA1	orf05714	PSPA7_0888	PA4210	PA14_09480	-
		phzA2	orf00002	PSPA7_3385	PA1899	PA14_39970	-
		phzB1	orf05715	PSPA7_0888	PA4211	PA14_09470	-
		phzB2	orf00001	PSPA7_3384	PA1900	PA14_39960	-
		phzC1	orf05995	PSPA7_0887	PA4212	PA14_09460	-
		phzC2	-	PSPA7_3383	PA1901	PA14_39945	-
		phzD1	orf05992	PSPA7_0886	PA4213	PA14_09450	-
		phzD2	-	PSPA7_3382	PA1902	PA14_39925	-
		phzE1	orf05993	PSPA7_0885	PA4214	PA14_09440	-
		phzE2	-	PSPA7_3381	PA1903	PA14_39910	-
		phzF1	orf05054	PSPA7_0884	PA4215	PA14_09420	-
		phzF2	-	PSPA7_3380	PA1904	PA14_39890	-
		phzG1	orf05923	PSPA7_0883	PA4216	PA14_09410	-
		phzG2	orf05055	PSPA7_3379	PA1905	PA14_39880	-
		phzH	orf03455	-	PA0051	PA14_00640	-
		phzM	orf05712	PSPA7_0889	PA4209	PA14_09490	-
		phzS	orf05922	PSPA7_0881	PA4217	PA14_09400	-
Antiphagocytosis	Alginate biosynthesis	alg44	orf03982	PSPA7_1603	PA3542	PA14_18550	Pmen_1029
		alg8	orf03983	PSPA7_1604	PA3541	PA14_18565	Pmen_1030
		algA	orf03972	PSPA7_1594	PA3551	PA14_18380	Pmen_1020
		algC	orf02777	PSPA7_6098	PA5322	PA14_70270	Pmen_4379
		algD	orf03984	PSPA7_1605	PA3540	PA14_18580	Pmen_1031
		algE	orf03980	PSPA7_1601	PA3544	PA14_18510	Pmen_1027
		algF	orf03973	PSPA7_1595	PA3550	PA14_18410	Pmen_1021
		algG	orf03979	PSPA7_1600	PA3545	PA14_18500	Pmen_1026
		algI	orf03975	PSPA7_1597	PA3548	PA14_18450	Pmen_1023
		algJ	orf03974	PSPA7_1596	PA3549	PA14_18430	Pmen_1022
		algK	orf03981	PSPA7_1602	PA3543	PA14_18520	Pmen_1028
		algL	orf03976	PSPA7_1598	PA3547	PA14_18470	Pmen_1024
		algX	orf03978	PSPA7_1599	PA3546	PA14_18480	Pmen_1025
	Alginate regulation	algP/algR3	-	PSPA7_5998	PA5253	PA14_69370	Pmen_0287
		algQ	orf02708	PSPA7_6001	PA5255	PA14_69390	Pmen_0285
		algR	orf02714	PSPA7_6007	PA5261	PA14_69470	Pmen_0279
		algU	orf01226	PSPA7_4757	PA0762	PA14_54430	Pmen_1467
		algW	orf04469	PSPA7_5018	PA4446	PA14_57760	Pmen_0888
		algZ	orf02715	PSPA7_6008	PA5262	PA14_69480	Pmen_0278
		mucA	orf01225	PSPA7_4756	PA0763	PA14_54420	Pmen_1468
		mucB	orf01224	PSPA7_4755	PA0764	PA14_54410	Pmen_1469
		mucC	orf01223	PSPA7_4754	PA0765	PA14_54400	Pmen_1470
		mucD	orf01222	PSPA7_4753	PA0766	PA14_54390	Pmen_1471
		mucE	orf05310	PSPA7_1072	PA4033	PA14_11670	-
		mucP	orf03867	PSPA7_1490	PA3649	PA14_17140	Pmen_3046
Biosurfactant	Rhamnolipid biosynthesis	rhlA	orf04521	PSPA7_1647	PA3479	PA14_19100	-
		rhlB	orf04522	PSPA7_1648	PA3478	PA14_19110	-
		rhlC	orf00824	-	PA1130	PA14_49760	-
Enzyme	Hemolytic phospholipase C	plcH	orf01137	PSPA7_4676	PA0844	PA14_53360	-
	Non-hemolytic phospholipase C	plcN	orf04695	PSPA7_1801	PA3319	PA14_21110	-
	Phospholipase C	plcB	orf04912	PSPA7_0027	PA0026	PA14_00300	-
	Phospholipase D	pldA	orf04038	-	PA3487	PA14_18970	-
	Pyochelin receptor	fptA	orf05918	PSPA7_0879	PA4221	PA14_09340	-
	Pyochelin	pchA	orf05908	PSPA7_0869	PA4231	PA14_09210	-
		pchB	orf05909	PSPA7_0870	PA4230	PA14_09220	-
		pchC	orf05910	PSPA7_0871	PA4229	PA14_09230	-
		pchD	orf05911	PSPA7_0872	PA4228	PA14_09240	-
		pchE	orf05913	PSPA7_0874	PA4226	PA14_09270	-
		pchF	orf05914	PSPA7_0875	PA4225	PA14_09280	-
		pchG	orf05915	PSPA7_0876	PA4224	PA14_09290	-
		pchH	orf05916	PSPA7_0877	PA4223	PA14_09300	-
		pchI	orf05917	PSPA7_0878	PA4222	PA14_09320	-
		pchR	orf05912	PSPA7_0873	PA4227	PA14_09260	-
	Pyoverdine receptors	fpvA	orf05187	PSPA7_2861	PA2398	PA14_33680	Pmen_4556
	Pyoverdine	pvdA	orf05199	PSPA7_2874	PA2386	PA14_33810	Pmen_2871
		pvdD	orf05186	-	PA2399	PA14_33650	-
		pvdE	orf05188	PSPA7_2862	PA2397	PA14_33690	-
		pvdF	orf05189	PSPA7_2863	PA2396	PA14_33700	-
		pvdG	orf05806	PSPA7_2828	PA2425	PA14_33270	-
		pvdH	orf05793	PSPA7_2846	PA2413	PA14_33500	Pmen_2868
		pvdI	orf05985	PSPA7_2859	PA2402	PA14_33610	-
		pvdJ	-	PSPA7_2860	PA2400	PA14_33630	-
		pvdL	orf05805	PSPA7_2829	PA2424	PA14_33280	-
		pvdM	orf05192	PSPA7_2866	PA2393	PA14_33730	-
		pvdN	orf05191	PSPA7_2865	PA2394	PA14_33720	-
		pvdO	orf05190	PSPA7_2864	PA2395	PA14_33710	-
		pvdP	orf05193	PSPA7_2868	PA2392	PA14_33740	-
		pvdQ	orf05200	PSPA7_2876	PA2385	PA14_33820	-
		pvdS	orf05807	PSPA7_2827	PA2426	PA14_33260	Pmen_2873
		pvdY	orf05808	PSPA7_2826	PA2427	PA14_33250	-
Protease	Alkaline protease	aprA	orf00700	PSPA7_4143	PA1249	PA14_48060	-
	Elastase	lasA	orf00031	PSPA7_3417	PA1871	PA14_40290	-
		lasB	orf03792	PSPA7_1397	PA3724	PA14_16250	-
	Protease IV	prpL	orf05683	PSPA7_0919	PA4175	PA14_09900	-
Quorum sensing	Acylhomoserine lactone synthase	hdtS	orf04892	PSPA7_0005	PA0005	PA14_00060	Pmen_0011
	N-(3-oxo-dodecanoyl)-L-homoserine lactone QS system	lasI	orf00505	PSPA7_3897	PA1432	PA14_45940	-
		lasR	orf00507	PSPA7_3898	PA1430	PA14_45960	-
	N-(butanoyl)-L-homoserine lactone QS system	rhlI	orf04524	PSPA7_1650	PA3476	PA14_19130	-
		rhlR	orf04523	PSPA7_1649	PA3477	PA14_19120	-
Regulation	GacS/GacA two-component system	gacA	orf01470	PSPA7_2613	PA2586	PA14_30650	Pmen_2375
		gacS	orf01048	PSPA7_4582	PA0928	PA14_52260	Pmen_1730
Secretion system	Hcp secretion island-1 encoded type VI secretion system (H-T6SS)	--	orf03436	PSPA7_0142	PA0071	PA14_00830	Pmen_2310
		--	orf03435	PSPA7_0143	PA0072	PA14_00850	Pmen_2311
		--	orf03434	PSPA7_0144	PA0073	PA14_00860	Pmen_2312
		--	orf03431	PSPA7_0147	PA0076	PA14_00900	Pmen_2315
		--	orf03429	PSPA7_0149	PA0078	PA14_00925	Pmen_2317
		--	orf03428	PSPA7_0150	PA0079	PA14_00940	Pmen_2318
		--	orf03427	PSPA7_0151	PA0080	PA14_00960	Pmen_2319
		--	orf03424	PSPA7_0154	PA0082	PA14_00990	Pmen_2321
		--	orf03423	PSPA7_0155	PA0083	PA14_01010	Pmen_2322
		--	orf03422	PSPA7_0156	PA0084	PA14_01020	Pmen_2323
		--	orf03420	PSPA7_0158	PA0086	PA14_01040	Pmen_2327
		--	orf03419	PSPA7_0159	PA0087	PA14_01060	Pmen_2328
		--	orf03418	PSPA7_0160	PA0088	PA14_01070	Pmen_2329
		--	orf03417	PSPA7_0161	PA0089	PA14_01080	Pmen_2330
		clpV1	orf03416	PSPA7_0162	PA0090	PA14_01100	Pmen_2331
		fha1	orf03426	PSPA7_0152	PA0081	PA14_00980	Pmen_2320
		hcp1	orf03421	PSPA7_0157	PA0085	PA14_01030	Pmen_2324
		icmF1	orf03430	PSPA7_0148	PA0077	PA14_00910	Pmen_2316
		ppkA	orf03433	PSPA7_0145	PA0074	PA14_00875	Pmen_2313
		pppA	orf03432	PSPA7_0146	PA0075	PA14_00890	Pmen_2314
		vgrG1	orf01585; orf03410; orf03415	PSPA7_0163	PA0091	PA14_01110	-
	P. aeruginosa TTSS translocated effectors	exoS	orf03663	-	PA3841	-	-
		exoT	orf03463	-	PA0044	PA14_00560	-
		exoU	orf00983	-	-	PA14_51530	-
		exoY	orf04252	-	PA2191	PA14_36345	-
	P. aeruginosa TTSS	exsA	orf00208	-	PA1713	PA14_42390	-
		exsB	orf00210	-	PA1712	PA14_42400	-
		exsC	orf00211	-	PA1710	PA14_42430	-
		exsD	orf00206	-	PA1714	PA14_42380	-
		exsE	orf00212	-	PA1711	PA14_42410	-
		pcr1	orf00223	-	PA1699	PA14_42540	-
		pcr2	orf00222	-	PA1700	PA14_42530	-
		pcr3	orf00221	-	PA1701	PA14_42520	-
		pcr4	orf00220	-	PA1702	PA14_42510	-
		pcrD	orf00219	-	PA1703	PA14_42500	-
		pcrG	orf00217	-	PA1705	PA14_42480	-
		pcrH	orf00215	-	PA1707	PA14_42460	-
		pcrR	orf00218	-	PA1704	PA14_42490	-
		pcrV	orf00216	-	PA1706	PA14_42470	-
		popB	orf00214	-	PA1708	PA14_42450	-
		popD	orf00213	-	PA1709	PA14_42440	-
		popN	orf00224	-	PA1698	PA14_42550	-
		pscB	orf00204	-	PA1715	PA14_42360	-
		pscC	orf00205	-	PA1716	PA14_42350	-
		pscD	orf00203	-	PA1717	PA14_42340	-
		pscE	-	-	PA1718	PA14_42320	-
		pscF	orf00201	-	PA1719	PA14_42310	-
		pscG	orf00202	-	PA1720	PA14_42300	-
		pscH	orf00200	-	PA1721	PA14_42290	-
		pscI	orf00199	-	PA1722	PA14_42280	-
		pscJ	orf00198	-	PA1723	PA14_42270	-
		pscK	orf00197	-	PA1724	PA14_42260	-
		pscL	orf00196	-	PA1725	PA14_42250	-
		pscN	orf00225	-	PA1697	PA14_42570	-
		pscO	orf00226	-	PA1696	PA14_42580	-
		pscP	orf00227	-	PA1695	PA14_42600	-
		pscQ	orf00228	-	PA1694	PA14_42610	-
		pscR	orf00229	-	PA1693	PA14_42620	-
		pscS	orf00230	-	PA1692	PA14_42630	-
		pscT	orf00231	-	PA1691	PA14_42640	-
		pscU	orf00232	-	PA1690	PA14_42660	-
Toxin	Exotoxin A (ETA)	toxA	orf00804	-	PA1148	PA14_49560	-
	Hydrogen cyanide production	hcnA	orf04253	PSPA7_3103	PA2193	PA14_36330	-
		hcnB	orf04254	PSPA7_3102	PA2194	PA14_36320	-
		hcnC	orf04255	PSPA7_3101	PA2195	PA14_36310	-
	Table saved from VFDB (http://www.mgc.ac.cn/VFs/) [Sun Feb 16 19:00:32 2025]
